# Supplementary material for: Apigeninidin chloride disrupts Toxoplasma gondii Mitochondrial membrane potential and induce reactive oxygen species and metabolites production
Source: Front Cell Infect Microbiol. 2024 Nov 11;14:1368019. doi: 10.3389/fcimb.2024.1368019 (PMC11586383; doi:10.3389/fcimb.2024.1368019)
Supplement: Supplementary file 2 [file DataSheet2.xlsx]

## Sheet: Sheet1
Fig 7 data for heatmap on common lipid oxidized compounds found in APi and Atov in a time dependent manner
Means Values	AT(24hr)	AT (48hr)	Control (24hr)	Control (48hr)	APi (24hr)	APi (48hr)
12-HAS (12-hydroxyoctadecanoic acid)	348403	136326	166098	59392.3	653231	2032900
16-Hydroxyhexadecanoic acid	3.44651e+06	2.8698e+06	3.61246e+06	2.87499e+06	1485750	28719900
2-Hydroxypropyl stearate	9.27202e+07	3.06119e+06	8.42291e+07	1.33515e+07	824618	2980760
Furan Fatty Acid F6	303601	387536	307836	345521	1017890	2574250
Stearic acid	3.57257e+07	221561	3.22337e+07	366671	12819500	39262200
Eicosapentaenoic acid	324651	209510	392025	133775	129974	836745
Palmitic Acid	1.29968e+07	104004	1.12847e+07	89811.1	22187600	85761800
