# Supplementary material for: Apigeninidin chloride disrupts Toxoplasma gondii Mitochondrial membrane potential and induce reactive oxygen species and metabolites production
Source: Front Cell Infect Microbiol. 2024 Nov 11;14:1368019. doi: 10.3389/fcimb.2024.1368019 (PMC11586383; doi:10.3389/fcimb.2024.1368019)
Supplement: Supplementary file 3 [file DataSheet3.xlsx]

## Sheet: Sheet1
Figure 6 data for heat map showing Atov-induced ROS/MitoSOX lipid and lipid-oxidized metabolite production in T. gondii tachyzoites in a time dependent manner
Lipid oxidized compounds
Means Values	AT(24hr)	AT (48hr)	Control (24hr)	Control (48hr)
11(Z)-Eicosenoic acid	124502	61374.1	115511	64522.5
11-Aminoundecanoic acid	2.73263e+06	1.32589e+08	2.37608e+06	1.07781e+08
12-Aminododecanoic acid	6.95813e+06	1.86185e+06	2.01843e+06	1.26011e+06
12-HAS (12-hydroxyoctadecanoic acid)	348403	136326	166098	59392.3
13S-hydroxyoctadecadienoic acid	4.46488e+06	4.11019e+06	3.89756e+06	4.22468e+06
14(S)-HDHA (14(S)-Hydroxy Docosahexaenoic Acid)	4.06859e+06	135339	3.70959e+06	79434.4
16-feruloyloxypalmitic acid	25839.6	26795.2	24543.8	26923.1
16-Hydroxyhexadecanoic acid	3.44651e+06	2.8698e+06	3.61246e+06	2.87499e+06
2-Hydroxypropyl stearate	9.27202e+07	3.06119e+06	8.42291e+07	1.33515e+07
3,6-Anhydro-1-O-palmitoylhexitol	7.53151e+06	537067	4.95357e+06	531989
3-(3,4-dihydroxyphenyl)propanoic acid	8.6332e+07	2.57584e+08	9.8981e+07	2.00148e+08
3-Hydroxybutyric acid	3.88443e+06	4.90351e+06	2.88337e+06	5.76097e+06
3-Hydroxynonanoic acid	1.14075e+06	1.73968e+06	1.50115e+06	1.29742e+06
3-Hydroxypentadecanoic acid	1.89968e+07	181097	5.17957e+06	147202
3-Hydroxypentadecanoic acid	4.42821e+06	102465	1.39585e+06	74866.9
3-Hydroxytridecanoic acid	186781	144153	277651	238395
2,3-Dihydroxypropyl stearate	662717	575682	2.16518e+06	462725
Ethyl docosahexaenoate	428078	34779	203547	33727.8
Ethyl oleate	7.52259e+06	669266	7.41779e+06	407204
Ethyl palmitoleate	1.28663e+06	202636	339899	1.71499e+06
Furan Fatty Acid F6	303601	387536	307836	345521
cis-12-Octadecenoic acid methyl ester	284347	342738	588444	134991
2-(Acetylamino)hexanoic acid	22771.6	239105	24436.6	223682
2-(2-amino-3-methylbutanamido)-3-phenylpropanoic acid	79718	55150.8	73310.2	65748.7
methyl 3-hydroxypalmitate	195043	122030	180162	102889
1-Hexadecyllysophosphatidylcholine	167165	186906	215376	121781
1-Phenyl-1,3-octadecanedione	81344.5	38372.2	88865.3	38568
Stearic acid	3.57257e+07	221561	3.22337e+07	366671
Arachidonic acid	3.18604e+06	445165	3.19562e+06	492394
Eicosapentaenoic acid	324651	209510	392025	133775
Palmitic Acid	1.29968e+07	104004	1.12847e+07	89811.1
Palmitelaidic acid	3.65339e+06	1.54393e+06	3.87815e+06	2.03267e+06
