# Supplementary material for: Apigeninidin chloride disrupts Toxoplasma gondii Mitochondrial membrane potential and induce reactive oxygen species and metabolites production
Source: Front Cell Infect Microbiol. 2024 Nov 11;14:1368019. doi: 10.3389/fcimb.2024.1368019 (PMC11586383; doi:10.3389/fcimb.2024.1368019)
Supplement: Supplementary file 5 [file DataSheet5.xlsx]

## Sheet: Sheet1
Fig 8 data for Nucleic Acid and Oxidative Induced Nucleic Acid by Atovaquone
Means Values			AT(24hr)	AT (48hr)	Control (24hr)	Control (48hr)
2'-Deoxyinosine			31806.5	33466.7	31147.9	37059.2
8-hydroxy-deoxyguanosine			171999	738678	162807	240283
5'-S-Methyl-5'-thioadenosine			6.58248e+06	6.91922e+06	5.56338e+06	2.11488e+06
6-Amino-6-deoxyfutalosine			3.2682e+06	260688	2.40356e+06	181562
Adenine			532819	517110	391445	134516
Adenosine			1.50743e+06	360229	1.87317e+06	2.72037e+06
Thymidine			97432.3	1.81459e+06	85100.1	1.57895e+06
Uridine			4.01706e+06	7.41422e+06	4.75351e+06	6.77371e+06
Guanine			92510.1	517056	101873	100422
Hypoxanthine			68331.7	63316.7	68077.7	69253.6
Pyrimidine			365473	195886	336862	221974
1,2-Dihydropyrimidine			36199.5	28984.5	28983.6	38046.4
