# Supplementary material for: Apigeninidin chloride disrupts Toxoplasma gondii Mitochondrial membrane potential and induce reactive oxygen species and metabolites production
Source: Front Cell Infect Microbiol. 2024 Nov 11;14:1368019. doi: 10.3389/fcimb.2024.1368019 (PMC11586383; doi:10.3389/fcimb.2024.1368019)
Supplement: Supplementary file 6 [file Table1.xlsx]

## Sheet: Sheet1
Api
MIToSOX
50	1.56	media only
44636	40220	18303
40993	36947	18211
41529	34899	17796
36096	31871	17934
40421	33461	17730
39164	33864	18536
