# Supplementary material for: Apigeninidin chloride disrupts Toxoplasma gondii Mitochondrial membrane potential and induce reactive oxygen species and metabolites production
Source: Front Cell Infect Microbiol. 2024 Nov 11;14:1368019. doi: 10.3389/fcimb.2024.1368019 (PMC11586383; doi:10.3389/fcimb.2024.1368019)
Supplement: Supplementary file 7 [file Table2.xlsx]

## Sheet: Sheet1
Name	Formula	Annot. DeltaMass [ppm]	Calc. MW	RT [min]	# ChemSpider Results	# mzCloud Results	mzCloud Best Match	mzCloud Best Match Confidence	MS2	AZ (24 hr)	AZ (482hr)	APi (24hr)	APi (48hr)	Control (24hr)	Control (48hr)
Oxidative by products										MEAN
Hexanal	C6 H12 O	-1.05	100.089	2.013	17	0			DDA for preferred ion	1.04404e+07	2.46533e+06	2.43619e+06	4.43689e+06	1.78996e+06	2.81216e+06
1,2-Cyclohexanediol	C6 H12 O2	-0.34	116.084	1.705	24	0			DDA for preferred ion	550905	518396	414656	434076	456409	430782
1-Heptanethiol	C7 H16 S	-2.36	132.097	15.841	2	0			DDA for preferred ion	291209	217386	173821	163320	210378	227394
Cyclohexanone	C6 H10 O	-0.3	98.0731	1.739	16	0			DDA for preferred ion	834925	461283	399045	375205	379021	372074
Benzyl butyrate	C11 H14 O2	-0.22	178.099	19.79	35	0			DDA for preferred ion	648728	326748	361917	375914	300879	312939
Methyl undec-10-enoate	C12 H22 O2	0.16	198.162	12.397	33	0			DDA for preferred ion	595785	526800	431192	538729	773922	441334
Butadiynyl phenyl ketone	C11 H6 O	-0.31	154.042	16.725	1	0			DDA for preferred ion	642402	124443	141964	161573	146924	129805
4-Hydroxybenzophenone	C13 H10 O2	-0.27	198.068	14.334	8	1	89.6	39.5	DDA for preferred ion	41050.2	30123.4	29809.9	28696.9	29846.7	29354.7
Butadiynyl phenyl ketone	C11 H6 O	-0.35	154.042	17.932	1	0			DDA for preferred ion	461687	62269.9	64762	170713	79768.8	85902
Benzyl isobutyl ketone	C12 H16 O	-0.06	176.12	20.148	5	0			DDA for preferred ion	183555	60422.7	67527.9	84750.6	74065.1	59309.6
2-Phenyl-4-pentenal	C11 H12 O	-0.23	160.089	20.168	3	0			DDA for preferred ion	210628	79929.9	67631.3	116272	92398.3	83775.4
Methyl vinyl ketone	C4 H6 O	-0.22	70.0418	9.536	7	0			DDA for preferred ion	499762	434430	426246	409588	454063	412226
Glycerol phenylbutyrate	C33 H38 O6	-4.54	530.264	19.865	1	0			No MS2	223974	68836	69901.1	80797.6	67746.8	68303.8
3-Methylthiofentanyl	C21 H28 N2 O S	4.32	356.194	17.958	1	0			No MS2	47256.3	36633.3	57702.9	46453.3	45548.3	50355.3
Benzaldehyde	C7 H6 O	-0.44	106.042	0.422	1	0			DDA for preferred ion	3.81208e+06	74366.7	41669.2	1.10759e+06	53338.3	7839.35
